# Supplementary material for: ABI3 and PLCG2 missense variants as risk factors for neurodegenerative diseases in Caucasians and African Americans
Source: Mol Neurodegener. 2018 Oct 11;13:53. doi: 10.1186/s13024-018-0289-x (PMC6190665; doi:10.1186/s13024-018-0289-x)
Supplement: Supplementary file 1 — Table S1. Association Results with the Replication Controls. Table S2. Differential Gene Expression. Table S3. Microglial gene enriched co-expression network modules. Table S4. AD candidate risk genes in the microglial/innate immune module. (XLSX 28 kb) [file 13024_2018_289_MOESM1_ESM.xlsx]

## Sheet: Supplementary Table Legends
Table #	Table Name	Legend
Table S1.	Association Results with the Replication Controls	Results of multivariable logistic regression and Fisher's exact test analysis with 4 neurodegenerative diseases and replication controls using the additive model for association of ABI3_rs616338 and PLCG2_rs72824905 with disease status using the following covariates: sex, APOE e4 dosage, and age. Abbreviations: MAF = Minor Allele Frequency; OR = Odds Ratio; CI = Confidence Interval.
Table S2.	Differential Gene Expression	Differential expression of ABI3 and PLCG2 in human temporal cortex and cerebellum. Abbreviations: AD = Alzheimer's disease; PSP = progressive supranuclear palsy; TCX = temporal cortex; CER = cerebellum.
Table S3.	Microglial gene enriched co-expression network modules	Microglial gene enriched co-expression network modules identified in AD+Control or PSP+Control analysis of temporal cortex (TCX) or cerebellum (CER) under the simple model that does not adjust for CNS cell type markers. All modules shown are also enriched for the immune response GO term. PLCG2 was excluded from the TCX analysis due to not meeting expression threshold, but both TCX “microglia/immu…
Table S4.	AD candidate risk genes in the microglial/innate immune	Findings are from the microglial/innate immune module (module name: AD+Ctrl.TCX14) and based on the WGCNA from temporal cortex expression levels from AD and control samples, under the simple model. Results are shown for AD risk or candidate risk genes identified from genetic studies. Gene significance (GS) and module membership (MM) scores reflect association of expression levels for each gene wi…

## Sheet: Table S1
	Table S1: Association Results with the Replication Controls
	ABI3 rs616338
	Cohort	N		Genotype Counts (TT/CT/CC)		MAF		Logistic Regression			Fisher's Exact Test
		Cases	Controls	Cases	Controls	Cases	Controls	P value	OR	95% CI	P value	OR	95% CI
	PSP	231	1491	0/4/227	0/33/1458	0.009	0.011	0.794	0.8661	0.29-2.55	0.8104	0.7805	0.28-2.21
	PD	837		0/20/817		0.012		0.1646	1.684	0.81-3.51	0.7752	1.081	0.62-1.89
	DLB	306		0/11/295		0.018		0.1695	1.756	0.79-3.92	0.1588	1.636	0.82-3.25
	MSA	128		0/2/126		0.008		0.7216	0.7519	0.16-3.61	1	0.7037	0.17-2.95
	PLCG2 rs72824905
	Cohort	N		Genotype Counts (GG/CG/CC)		MAF		Logistic Regression			Fisher's Exact Test
		Cases	Controls	Cases	Controls	Cases	Controls	P value	OR	95% CI	P value	OR	95% CI
	PSP	231	1487	0/9/222	0/29/1458	0.019	0.01	0.1164	1.922	0.85-4.35	0.08798	2.018	0.95-4.29
	PD	853		0/18/835		0.011		0.4408	1.379	0.61-3.12	0.8791	1.083	0.6-1.96
	DLB	306		0/2/304		0.003		0.1424	0.3266	0.07-1.46	0.1494	0.333	0.08-1.4
	MSA	127		0/6/121		0.024		0.0411	3.293	1.05-10.34	0.05247	2.457	1.01-5.97
	Results of multivariable logistic regression and Fisher's exact test analysis with 4 neurodegenerative diseases and replication controls using the additive model for association of ABI3_rs616338 and PLCG2_rs72824905 with disease status using the following covariates: sex, APOE e4 dosage, and age. Abbreviations: MAF = Minor Allele Frequency; OR = Odds Ratio; CI = Confidence Interval.

## Sheet: Table S2
	Table S2: Differential Gene Expression
	Gene	Brain Region	Disease	Model	Effect Direction	Dx.pValue	Dx.beta	Dx.SE	Dx.FDR
	ABI3	TCX	AD	Simple	HigherInAD	0.00199458	0.576747	0.182777	0.0133536
				Comprehensive	HigherInAD	0.65921	0.0459074	0.103847	0.864219
			PSP	Simple	LowerInPSP	0.353635	-0.248044	0.266466	0.601912
				Comprehensive	HigherInPSP	0.272216	0.150109	0.136116	0.585851
		CER	AD	Simple	HigherInAD	0.226139	0.192688	0.158413	0.391439
				Comprehensive	LowerInAD	0.930812	-0.0132403	0.152177	0.963183
			PSP	Simple	LowerInPSP	0.809728	-0.0519944	0.215487	0.942975
				Comprehensive	LowerInPSP	0.0980332	-0.325601	0.195269	0.823025
	PLCG2	TCX	AD	Simple	HigherInAD	0.0073656	0.400695	0.147154	0.034388
				Comprehensive	LowerInAD	0.180004	-0.132325	0.0981381	0.568672
			PSP	Simple	LowerInPSP	0.217298	-0.296869	0.239466	0.470808
				Comprehensive	LowerInPSP	0.311313	-0.12978	0.127666	0.617863
		CER	AD	Simple	HigherInAD	0.885189	0.0191581	0.132408	0.934652
				Comprehensive	LowerInAD	0.103829	-0.199285	0.121588	0.250922
			PSP	Simple	HigherInPSP	0.798712	0.0464979	0.181947	0.939908
				Comprehensive	LowerInPSP	0.171866	-0.220938	0.160747	0.875845
	Differential expression of ABI3 and PLCG2 in human temporal cortex and cerebellum. Abbreviations: AD = Alzheimer's disease; PSP = progressive supranuclear palsy; TCX = temporal cortex; CER = cerebellum

## Sheet: Table S3
	Table S3: Microglial gene enriched co-expression network modules
				Disease Association			Cell Type Enrichment				Top GO Biological Process
	Model	Module Name	Module Size	Beta	P value		Cell type	OR	P Value		ID	Name	Enrichment P value
	Simple	AD+Ctrl.TCX14	246	0.211696	0.00954849		Microglia	119.21	8.87e-181		GO:0006955	immune response	3.55837e-47
	Simple	AD+Ctrl.CER19	222	0.0797953	0.340049		Microglia	90.57	3.67e-147		GO:0006955	immune response	3.81652e-47
	Simple	PSP+Ctrl.TCX13	305	-0.0768864	0.348072		Microglia	101.48	5.55e-190		GO:0006955	immune response	5.49245e-52
	Simple	PSP+Ctrl.CER20	229	0.0585993	0.485388		Microglia	90.64	7.75e-151		GO:0006955	immune response	5.5552e-47
	Microglial gene enriched co-expression network modules identified in AD+Control or PSP+Control analysis of temporal cortex (TCX) or cerebellum (CER) under the simple model that does not adjust for CNS cell type markers. All modules shown are also enriched for the immune response GO term. PLCG2 was excluded from the TCX analysis due to not meeting expression threshold, but both TCX “microglia/immu…

## Sheet: Table S4
	Table S4. AD candidate risk genes in the microglial/innate immune module
	Gene	Gene_ENSEMBL	GS	MM14
	ABI3	ABI3_ENSG00000108798	0.209543	0.903082
	CD68	CD68_ENSG00000129226	0.262667	0.959121
	FERMT3	FERMT3_ENSG00000149781	0.212969	0.833986
	HLA-DRB1	HLA-DRB1_ENSG00000196126	0.236361	0.705384
	HLA-DRB5	HLA-DRB5_ENSG00000198502	0.146259	0.405813
	INPP5D	INPP5D_ENSG00000168918	0.260775	0.869252
	MS4A4A	MS4A4A_ENSG00000110079	0.243387	0.852629
	MS4A6A	MS4A6A_ENSG00000110077	0.219773	0.91153
	PLD4	PLD4_ENSG00000166428	0.0399617	0.596385
	RIN3	RIN3_ENSG00000100599	0.272835	0.80185
	SPI1	SPI1_ENSG00000066336	0.236912	0.92755
	TREM2	TREM2_ENSG00000095970	0.249032	0.879282
	TYROBP	TYROBP_ENSG00000011600	0.220139	0.967887
	Findings are from the microglial/innate immune module (module name: AD+Ctrl.TCX14) and based on the WGCNA from temporal cortex expression levels from AD and control samples, under the simple model. Results are shown for AD risk or candidate risk genes identified from genetic studies. Gene significance (GS) and module membership (MM) scores reflect association of expression levels for each gene wi…
